# Supplementary material for: A Pacific Oyster-Derived Antioxidant, DHMBA, Protects Renal Tubular HK-2 Cells against Oxidative Stress via Reduction of Mitochondrial ROS Production and Fragmentation
Source: Int J Mol Sci. 2023 Jun 13;24(12):10061. doi: 10.3390/ijms241210061 (PMC10298743; doi:10.3390/ijms241210061)
Supplement: Supplementary file 1 [file ijms-24-10061-s001.zip]

Archive with 1 entries (1 files):
- ijms-2424764-supplementary.pdf
